# Supplementary material for: The Impact of Infrastructure on Low‐Income Consumers' Nutritious Diet, Women's Economic Empowerment, and Gender Equality in Low‐ and Middle‐Income Countries: An Evidence and Gap Map
Source: Campbell Syst Rev. 2025 Jul 18;21(3):e70050. doi: 10.1002/cl2.70050 (PMC12272306; doi:10.1002/cl2.70050)
Supplement: Supplementary file 1 — Supplementary_results_1__Frequency_of_countries. [file CL2-21-e70050-s001.xlsx]

## Sheet: data
Supplementary results 1: Frequency of countries of included studies
Countries	Frequency (n)
Central Africa Region
Angola	4
Burundi	3
The Central African Republic	3
Chad	5
Democratic Republic of Congo	4
Congo	2
Rwanda	9
Eastern Africa Region
Comoros	1
Eritrea	5
Ethiopia	85
Kenya	44
Madagascar	4
Somalia	2
South Sudan	2
Sudan	6
Tanzania	33
Uganda	22
Southern African Region
Botswana	6
Eswatini	7
Lesotho	7
Malawi	31
Mozambique	9
Namibia	5
South Africa	36
Zambia	23
Zimbabwe	26
Western Africa Region
Benin	22
Burkina Faso	20
Cape Verde	1
Cameroon	8
Côte d'Ivoire	4
Equatorial Guinea	3
Gabon	3
The Gambia	7
Ghana	46
Guinea	4
Guinea-Bissau	4
Liberia	4
Mali	17
Mauritania	5
Niger	11
Nigeria	18
Sao Tome and Principe	1
Senegal	10
Sierra Leone	6
Togo	3
Southern Asia Region
Afghanistan	6
Bangladesh	32
Bhutan	4
India	54
Pakistan	11
Sri Lanka	12
Maldives	1
Nepal	27
