# Supplementary material for: The Impact of Infrastructure on Low‐Income Consumers' Nutritious Diet, Women's Economic Empowerment, and Gender Equality in Low‐ and Middle‐Income Countries: An Evidence and Gap Map
Source: Campbell Syst Rev. 2025 Jul 18;21(3):e70050. doi: 10.1002/cl2.70050 (PMC12272306; doi:10.1002/cl2.70050)
Supplement: Supplementary file 2 — Supplementary_results_2_Distribution_of_intervention_sub‐_categories_and_outcome_sub‐categories. [file CL2-21-e70050-s004.xlsx]

## Sheet: data
Supplementary results 2: Sub-categories of outcome by sub-categores of interventions in the included studies
Attributes	Nutritious diets sub-categories							Women's economic empowerment sub-categories								Gender equality sub-categories
Intervention sub-categories	Food availability: farm level	Food availability: market level	Food affordability	Food accessibility (physical)	Diet quality: individual dietary diversity	Diet quality: household dietary diversity	Sociocultural dimensions of foods	5DE: agricultural production	5DE: access and control over productive resources	5DE: control over income	5DE: time	5DE: leadership	WEAI (pro-WEAI, A-WEAI)	Gender parity index (GPI)	Income and employment	Economic opportunities and outcomes	Social outcomes	Leadership, agency and collective action	Exposure to risk
Production
Irrigation and water wells, ponds and pond dykes	162	1	52	0	9	27	0	14	21	15	14	10	3	2	17	6	3	6	1
Greenhouse	2	0	0	0	0	1	0	0	0	0	0	0	0	0	0	0	0	0	0
On-farm energy and power supply (solar, wind, water, agrivoltaic)	5	0	1	0	1	1	0	0	0	0	0	0	0	0	0	0	0	0	0
Post-production
Market facilities	20	2	20	0	20	38	0	0	1	0	1	0	2	1	2	0	0	1	0
Processing facilities (grain mills, solar dryer)	2	0	1	0	1	0	0	0	0	1	0	0	1	0	1	0	1	1	0
Storage facilities (Cold room and warehouses)	3	3	2	0	1	2	0	1	1	0	0	0	1	1	2	2	2	1	0
Off-farm energy and power supply (solar, wind, water)	7	1	6	0	0	4	0	6	17	10	25	6	0	0	20	12	10	3	5
Livestock facilities (slaughterhouse, vaccination park, landing site)	0	0	0	0	0	0	0	0	0	0	0	0	0	0	0	0	0	0	0
Distribution
Roads	12	0	10	0	1	7	0	1	1	1	2	1	1	1	9	12	8	1	0
Railways	0	0	0	0	0	0	0	0	0	0	0	0	0	0	0	1	1	0	0
Bridges	1	0	1	0	0	0	0	0	0	0	2	0	0	0	2	3	1	0	0
Information
Information centers: community radios stations and information boards	0	0	0	0	0	1	0	0	0	0	0	0	1	0	0	0	0	0	0
Telecommunication masts	0	0	1	0	0	1	0	0	0	0	0	0	1	0	0	0	0	0	0
