# Supplementary material for: The Impact of Infrastructure on Low‐Income Consumers' Nutritious Diet, Women's Economic Empowerment, and Gender Equality in Low‐ and Middle‐Income Countries: An Evidence and Gap Map
Source: Campbell Syst Rev. 2025 Jul 18;21(3):e70050. doi: 10.1002/cl2.70050 (PMC12272306; doi:10.1002/cl2.70050)
Supplement: Supplementary file 3 — Supplementary_results_3__interventions_and_countries. [file CL2-21-e70050-s006.xlsx]

## Sheet: data
Supplementary results 3: Distribution of intervention categories by countries in the included studies
Atrributes	Intervention Categories
Countries	Production infrastructure	Post-production infrastructure	Distribution infrastructure	Information infrastructure	Total
Central Africa Region
Angola	1	2	1	0	4
Burundi	1	1	1	0	3
The Central African Republic	1	1	1	0	3
Chad	2	2	1	0	5
Democratic Republic of Congo	2	1	1	0	4
Congo	1	0	1	0	2
Rwanda	6	2	1	0	9
Eastern Africa Region
Comoros	1	0	0	0	1
Eritrea	2	2	1	0	5
Ethiopia	58	27	8	0	93
Kenya	21	22	6	0	49
Madagascar	2	1	1	0	4
Somalia	1	1	0	0	2
South Sudan	1	1	0	0	2
Sudan	3	2	1	0	6
Tanzania	19	10	4	0	33
Uganda	8	11	3	1	23
Southern Africa Region
Botswana	2	2	2	0	6
Eswatini	6	0	1	0	7
Lesotho	3	1	3	0	7
Malawi	14	16	4	0	34
Mozambique	5	2	2	0	9
Namibia	2	3	2	0	7
South Africa	25	11	2	0	38
Zambia	12	10	3	0	25
Zimbabwe	21	5	2	0	28
Western Africa Region
Benin	17	5	2	0	24
Burkina Faso	16	4	4	0	24
Cape Verde	1	0	0	0	1
Cameroon	4	3	3	0	10
Côte d'Ivoire	1	1	2	0	4
Equatorial Guinea	1	1	1	0	3
Gabon	1	1	1	0	3
The Gambia	5	1	1	0	7
Ghana	31	14	8	1	54
Guinea	2	1	1	0	4
Guinea-Bissau	2	1	1	0	4
Liberia	1	1	2	0	4
Mali	13	4	1	0	18
Mauritania	3	1	1	0	5
Niger	6	3	2	0	11
Nigeria	12	6	3	0	21
Sao Tome and Principe	1	0	0	0	1
Senegal	6	4	1	0	11
Sierra Leone	2	2	2	0	6
Togo	1	1	1	0	3
South Asia Region
Afghanistan	2	4	0	0	6
Bangladesh	16	16	6	0	38
Bhutan	1	2	1	0	4
India	32	19	8	0	59
Pakistan	9	4	2	0	15
Sri Lanka	5	5	2	0	12
Maldives	1	0	0	0	1
Nepal	12	11	5	0	28
