# Supplementary material for: The Impact of Infrastructure on Low‐Income Consumers' Nutritious Diet, Women's Economic Empowerment, and Gender Equality in Low‐ and Middle‐Income Countries: An Evidence and Gap Map
Source: Campbell Syst Rev. 2025 Jul 18;21(3):e70050. doi: 10.1002/cl2.70050 (PMC12272306; doi:10.1002/cl2.70050)
Supplement: Supplementary file 4 — Supplementary_results_4__Outcomes_and_countries. [file CL2-21-e70050-s007.xlsx]

## Sheet: data
Supplementary results 4: Distribution of outcome categories by countries in the included studies
Attributes	Outcome categories
Countries	Nutritious Diets	Women economic empowerment	Gender equality	Total
Central Africa
Angola	4	0	0	4
Burundi	3	0	0	3
The Central African Republic	3	0	0	3
Chad	5	1	1	7
Democratic Republic of Congo	4	0	0	4
Congo	2	0	0	2
Rwanda	9	0	0	9
Eastern Africa
Comoros	1	0	0	1
Eritrea	5	0	0	5
Ethiopia	80	14	4	98
Kenya	37	12	9	58
Madagascar	4	0	0	4
Somalia	2	0	0	2
South Sudan	2	0	0	2
Sudan	6	0	0	6
Tanzania	27	13	8	48
Uganda	18	5	3	26
Southern Africa
Botswana	4	1	2	7
Eswatini	7	2	2	11
Lesotho	6	1	2	9
Malawi	28	6	4	38
Mozambique	8	1	1	10
Namibia	5	0	0	5
South Africa	29	11	5	45
Zambia	19	6	4	29
Zimbabwe	21	8	6	35
West Africa
Benin	20	7	2	29
Burkina Faso	19	5	2	26
Cape Verde	1	0	0	1
Cameroon	7	0	1	8
Côte d'Ivoire	4	0	0	4
Equatorial Guinea	3	0	0	3
Gabon	3	0	0	3
The Gambia	7	2	1	10
Ghana	36	19	11	66
Guinea	4	1	0	5
Guinea-Bissau	4	0	0	4
Liberia	3	1	1	5
Mali	16	3	2	21
Mauritania	5	0	0	5
Niger	11	0	0	11
Nigeria	18	2	0	20
Sao Tome and Principe	1	0	0	1
Senegal	10	3	2	15
Sierra Leone	5	1	1	7
Togo	3	0	0	3
South Asia
Afghanistan	4	2	2	8
Bangladesh	22	13	6	41
Bhutan	2	1	1	4
India	39	15	13	67
Pakistan	9	5	1	15
Sri Lanka	7	4	6	17
Maldives	1	0	0	1
Nepal	17	13	9	39
