# Supplementary material for: The Impact of Infrastructure on Low‐Income Consumers' Nutritious Diet, Women's Economic Empowerment, and Gender Equality in Low‐ and Middle‐Income Countries: An Evidence and Gap Map
Source: Campbell Syst Rev. 2025 Jul 18;21(3):e70050. doi: 10.1002/cl2.70050 (PMC12272306; doi:10.1002/cl2.70050)
Supplement: Supplementary file 5 — Supplementary_results_5_Distribution_of_intervention_sub‐categories_by_countries_in_the_included_studies. [file CL2-21-e70050-s002.xlsx]

## Sheet: data
Supplementary results 5: Distribution of intervention sub-categories by countries in the included studies
Attributes	Production sub-categories			Post-production sub-categories					Distribution sub-categories			Information sub-categories
Countries	Irrigation and water wells, ponds and pond dykes	Greenhouse	On-farm energy and power supply (solar, wind, water, agrivoltaic)	Market facilities	Processing facilities (grain mills, solar dryer)	Storage facilities (Cold room and warehouses)	Off-farm energy and power supply (solar, wind, water)	Livestock facilities (slaughterhouse, vaccination park, landing site)	Roads	Railways	Bridges	Information centers: community radios stations and information boards	Telecommunication masts
Central Africa Region
Angola	1	0	0	1	0	0	1	0	1	0	0	0	0
Burundi	1	0	0	1	0	0	0	0	1	0	0	0	0
The Central African Republic	1	0	0	1	0	0	0	0	1	0	0	0	0
Chad	2	0	0	1	0	1	0	0	1	0	0	0	0
Democratic Republic of Congo	2	0	0	1	0	0	0	0	1	0	0	0	0
Congo	1	0	0	0	0	0	0	0	1	0	0	0	0
Rwanda	6	0	0	2	0	0	0	0	1	0	0	0	0
Eastern Africa Region
Comoros	1	0	0	0	0	0	0	0	0	0	0	0	0
Eritrea	2	0	0	2	0	0	0	0	1	0	0	0	0
Ethiopia	58	0	2	24	0	2	3	0	8	0	1	0	0
Kenya	21	1	0	13	0	2	8	0	6	0	1	0	0
Madagascar	2	0	0	1	0	0	0	0	1	0	0	0	0
Somalia	1	0	0	1	0	0	0	0	0	0	0	0	0
South Sudan	1	0	0	1	0	0	0	0	0	0	0	0	0
Sudan	3	0	0	1	0	0	1	0	1	0	0	0	0
Tanzania	19	0	0	6	0	1	3	0	4	0	1	0	0
Uganda	8	0	0	6	0	1	4	0	3	0	0	0	1
Southern Africa Region
Botswana	2	0	0	1	0	0	1	0	2	0	0	0	0
Eswatini	6	0	0	0	0	0	0	0	1	0	0	0	0
Lesotho	3	0	0	1	0	0	0	0	3	0	0	0	0
Malawi	14	0	0	12	0	2	3	0	4	0	0	0	0
Mozambique	5	1	0	1	0	0	1	0	2	0	0	0	0
Namibia	2	0	0	3	0	0	1	0	2	0	0	0	0
South Africa	25	1	0	4	0	0	7	0	2	0	0	0	0
Zambia	12	0	0	7	0	1	3	0	3	0	0	0	0
Zimbabwe	21	0	1	2	0	1	3	0	2	0	0	0	0
Western Africa Region
Benin	17	0	0	4	0	0	1	0	2	0	0	0	0
Burkina Faso	16	0	0	3	0	0	2	0	4	0	0	0	0
Cape Verde	1	0	0	0	0	0	0	0	0	0	0	0	0
Cameroon	4	0	0	2	0	0	2	0	3	0	0	0	0
Côte d'Ivoire	1	0	0	1	0	0	0	0	2	0	0	0	0
Equatorial Guinea	1	0	0	1	0	0	0	0	1	0	0	0	0
Gabon	1	0	0	1	0	0	0	0	1	0	0	0	0
The Gambia	5	0	0	1	0	0	0	0	1	0	0	0	0
Ghana	31	0	1	7	1	2	8	0	8	0	1	1	1
Guinea	2	0	0	1	0	0	0	0	1	0	0	0	0
Guinea-Bissau	2	0	0	1	0	0	0	0	1	0	0	0	0
Liberia	1	0	0	1	0	0	0	0	2	0	1	0	0
Mali	13	0	0	2	0	0	2	0	1	0	0	0	0
Mauritania	3	0	0	1	0	0	0	0	1	0	0	0	0
Niger	6	0	0	2	0	0	1	0	2	0	0	0	0
Nigeria	12	0	0	5	0	1	1	0	3	0	0	0	0
Sao Tome and Principe	1	0	0	0	0	0	0	0	0	0	0	0	0
Senegal	6	0	0	1	1	0	2	0	1	0	0	0	0
Sierra Leone	2	0	0	2	0	0	0	0	2	0	1	0	0
Togo	1	0	0	1	0	0	0	0	1	0	0	0	0
South Asia Region
Afghanistan	2	0	0	2	0	0	2	0	0	0	0	0	0
Bangladesh	16	0	1	6	0	0	10	0	4	0	2	0	0
Bhutan	1	0	0	1	0	0	1	0	1	0	0	0	0
India	32	1	3	5	0	1	13	0	7	1	0	0	0
Pakistan	9	0	0	2	0	0	2	0	2	0	0	0	0
Sri Lanka	5	0	0	1	0	0	4	0	2	0	0	0	0
Maldives	1	0	0	0	0	0	0	0	0	0	0	0	0
Nepal	12	0	0	4	0	0	7	0	4	0	3	0	0
