# Supplementary material for: The Impact of Infrastructure on Low‐Income Consumers' Nutritious Diet, Women's Economic Empowerment, and Gender Equality in Low‐ and Middle‐Income Countries: An Evidence and Gap Map
Source: Campbell Syst Rev. 2025 Jul 18;21(3):e70050. doi: 10.1002/cl2.70050 (PMC12272306; doi:10.1002/cl2.70050)
Supplement: Supplementary file 6 — Supplementary_results_6__Outcome_sub‐categories_and_countries. [file CL2-21-e70050-s005.xlsx]

## Sheet: data
Supplementary results 6: Sub-categories of outcome by countries in the included studies
Attributes	Sub-categories of Nutritious diet							Sub-categories of Women's Economic Empowerment								Sub-categories of Gender Equality
Countries	Food availability: farm level	Food availability: market level	Food affordability	Food accessibility (physical)	Diet quality: individual dietary diversity	Diet quality: household dietary diversity	Sociocultural dimensions of foods	5DE: agricultural production	5DE: access and control over productive resources	5DE: control over income	5DE: time	5DE: leadership	WEAI (pro-WEAI, A-WEAI)	Gender parity index (GPI)	Income and employment	Economic opportunities and outcomes	Social outcomes	Leadership, agency and collective action	Exposure to risk
Central Africa Region
Angola	4	0	1	0	0	1	0	0	0	0	0	0	0	0	0	0	0	0	0
Burundi	3	0	0	0	0	0	0	0	0	0	0	0	0	0	0	0	0	0	0
The Central African Republic	3	0	0	0	0	0	0	0	0	0	0	0	0	0	0	0	0	0	0
Chad	5	0	1	0	0	1	0	1	1	0	0	0	0	0	0	0	0	1	0
Democratic Republic of Congo	4	0	0	0	0	0	0	0	0	0	0	0	0	0	0	0	0	0	0
Congo	2	0	0	0	0	0	0	0	0	0	0	0	0	0	0	0	0	0	0
Rwanda	8	0	0	0	1	1	0	0	0	0	0	0	0	0	0	0	0	0	0
Eastern Africa Region
Comoros	1	0	0	0	0	0	0	0	0	0	0	0	0	0	0	0	0	0	0
Eritrea	4	0	0	0	1	1	0	0	0	0	0	0	0	0	0	0	0	0	0
Ethiopia	49	2	26	0	13	23	0	4	8	4	6	2	4	1	7	2	0	2	0
Kenya	25	0	9	0	5	14	0	3	9	7	7	2	1	0	7	5	5	4	1
Madagascar	4	0	0	0	0	0	0	0	0	0	0	0	0	0	0	0	0	0	0
Somalia	2	0	0	0	0	0	0	0	0	0	0	0	0	0	0	0	0	0	0
South Sudan	2	0	0	0	0	0	0	0	0	0	0	0	0	0	0	0	0	0	0
Sudan	6	0	1	0	0	1	0	0	0	0	0	0	0	0	0	0	0	0	0
Tanzania	20	2	5	0	4	7	0	3	9	6	6	3	1	0	8	4	2	5	1
Uganda	12	1	4	0	2	7	0	3	5	3	4	2	1	0	4	2	2	1	1
Southern Africa Region
Botswana	4	0	0	0	0	0	0	1	1	1	1	1	0	0	1	2	2	0	1
Eswatini	6	0	2	0	1	2	0	1	2	2	2	1	1	0	2	0	1	1	0
Lesotho	6	0	0	0	0	0	0	1	1	1	0	0	0	0	0	1	1	1	0
Malawi	18	0	6	0	6	14	0	3	3	3	2	1	1	0	4	2	2	2	0
Mozambique	8	0	1	0	0	1	0	0	0	0	0	0	0	0	1	0	0	1	0
Namibia	3	0	2	0	0	1	0	0	0	0	0	0	0	0	0	0	0	0	0
South Africa	25	0	9	0	2	6	0	7	9	8	9	6	1	1	7	3	2	2	1
Zambia	15	0	6	0	3	6	0	1	4	3	3	1	1	0	3	2	2	2	0
Zimbabwe	20	0	5	0	2	3	0	3	4	3	4	5	1	0	7	4	2	2	1
Western Africa Region
Benin	16	1	5	0	4	7	0	2	3	5	4	2	1	0	4	0	0	2	0
Burkina Faso	17	0	4	0	1	3	0	3	5	4	2	1	1	0	2	0	0	2	0
Cape Verde	1	0	0	0	0	0	0	0	0	0	0	0	0	0	0	0	0	0	0
Cameroon	6	0	2	0	0	1	0	0	0	0	0	0	0	0	0	0	1	0	0
Côte d'Ivoire	4	0	0	0	0	0	0	0	0	0	0	0	0	0	0	0	0	0	0
Equatorial Guinea	3	0	0	0	0	0	0	0	0	0	0	0	0	0	0	0	0	0	0
Gabon	3	0	0	0	0	0	0	0	0	0	0	0	0	0	0	0	0	0	0
The Gambia	7	0	1	0	1	2	0	1	2	2	2	1	1	0	2	0	0	1	0
Ghana	29	0	9	0	3	6	0	5	10	7	8	4	4	1	11	6	5	4	0
Guinea	4	0	0	0	0	0	0	0	0	0	0	0	0	0	1	0	0	0	0
Guinea-Bissau	4	0	0	0	0	0	0	0	0	0	0	0	0	0	0	0	0	0	0
Liberia	3	0	0	0	0	0	0	0	0	0	1	0	0	0	1	1	0	0	0
Mali	15	0	4	0	2	7	0	1	3	3	3	1	1	0	2	1	0	1	0
Mauritania	5	0	0	0	0	0	0	0	0	0	0	0	0	0	0	0	0	0	0
Niger	11	0	1	0	0	1	0	0	0	0	0	0	0	0	0	0	0	0	0
Nigeria	11	1	4	0	3	4	0	0	0	0	0	0	1	1	1	0	0	0	0
Sao Tome and Principe	1	0	0	0	0	0	0	0	0	0	0	0	0	0	0	0	0	0	0
Senegal	10	0	3	0	1	3	0	1	2	3	2	1	1	0	3	0	1	2	0
Sierra Leone	4	0	1	0	0	1	0	0	0	0	1	0	0	0	1	1	0	0	0
Togo	3	0	0	0	0	0	0	0	0	0	0	0	0	0	0	0	0	0	0
South Asia Region
Afghanistan	2	0	1	0	1	2	0	1	1	2	1	1	0	0	1	1	1	1	1
Bangladesh	18	0	5	0	1	4	0	2	3	2	5	0	0	0	10	3	4	1	1
Bhutan	2	0	0	0	0	0	0	0	0	0	0	0	0	0	1	1	1	0	0
India	34	0	10	0	4	5	0	5	10	7	12	4	1	0	10	8	7	3	3
Pakistan	6	0	5	0	1	5	0	3	4	3	3	1	1	0	3	0	0	1	0
Sri Lanka	5	0	2	0	0	0	0	1	1	1	3	1	0	0	3	5	3	0	2
Maldives	1	0	0	0	0	0	0	0	0	0	0	0	0	0	0	0	0	0	0
Nepal	13	0	6	0	1	3	0	2	5	3	10	2	1	0	10	4	4	2	1
